# Supplementary material for: Bacterial Community Composition and Isolation of Actinobacteria from the Soil of Flaming Mountain in Xinjiang, China
Source: Microorganisms. 2023 Feb 16;11(2):489. doi: 10.3390/microorganisms11020489 (PMC9967839; doi:10.3390/microorganisms11020489)
Supplement: Supplementary file 1 [file microorganisms-11-00489-s001.zip]

Archive with 1 entries (1 files):
- microorganisms-2063429-supplementary.pdf
